# Supplementary material for: The penicillin binding protein 1A of Helicobacter pylori, its amoxicillin binding site and access routes
Source: Gut Pathog. 2021 Jun 28;13:43. doi: 10.1186/s13099-021-00438-0 (PMC8240269; doi:10.1186/s13099-021-00438-0)
Supplement: Supplementary file 1 — Additional file 1: File S1. The top 10 threading templates for H. pylori PBP1A 3D structure modeling. [file 13099_2021_438_MOESM1_ESM.txt]

Rank PDB    Iden1   Iden2   Cov     Norm.  	 	                       20                  40                  60                  80                 100                 120                 140                 160                 180                 200                 220                 240                 260                 280                 300                 320                 340                 360                 380                 400                 420                 440                 460                 480                 500                 520                 540                 560                 580                 600                 620                 640
     HIT                            Z-score                            |                   |                   |                   |                   |                   |                   |                   |                   |                   |                   |                   |                   |                   |                   |                   |                   |                   |                   |                   |                   |                   |                   |                   |                   |                   |                   |                   |                   |                   |                   |                   |                   
                                          Sec.Str	CHHHHHHHHHHHHHHHHHHHHHHHHHHHHHCCCCCCCHHHCCCCCCSSSSSCCCCSSSSSCCCCCSSSCCHHHCCHHHHHHHHHHHHCCCCCCCCCCHHHHHHHHHHHHHCCCCCCCCCHHHHHHHHHHCCCCCCCHHHHHHHHHHHHHHHHHCCHHHHHHHHHHHCCCCCCHHHHHHHHHHHCCCCHHHCCHHHHHHHCCCCCCCCCCCCCCCHHHHHHHHHHHHHHHHHCCCCCHHHHHHHHCCCCCCCCCCCCCCCCCHHHHHHHHHHHHHHCCCCCCSSSSSCCCHHHHHHHHHHHHHHHHHHHHHHHCCCCCCCCCCCCCCCCSSSSSSSSCCCCSSSSSSSCCCCCCCCCCCCCCCCCCCHHHHHHHHHHHHHHCCCCCCCSSCCCCSSSCCCCCCCCCCCCCCCCCCCCCCCCCCCSSHHHHHHHCCCHHHHHHHHHHCHHHHHHHHHHCCCCCCCCCCCCCCCCCCCCHHHHHHHHHHHHCCCSSCCCSSSSSSSCCCCCSSSCCCCCCCCCCCHHHHHHHHHHHHHHHCCCCCCCCCCCCCCSSSSCCCCCCCCCSSSSSSCCCSSSSSSSSCCCCCCCCCCCCCCHHHHHHHHHHHHHHHCCCCCCCCCCCCCCCCSSSSSCCCCCCCCCCCCCCCCCCCCCCCCCCCC
                                                Seq MLKKIFYGFIVLFLIVMGLLAILIAQVWVTTDKDIAKIKDYRPGVASQILDRKGRLIANIYDKEFRFYARFEEIPPRFIESLLAVEDTLFFEHGGINLDAIMRAMIKNAKSGRYTEGGSTLTQQFVKNMVLTREKTLTRKLKEAIISIRIEKVLSKEEILERYLNQTFFGHGYYGVKTASLGYFKKPLDKLTLKEITMLVALPRAPSFYDPTKNLEFSLSRANDILRRLYSLGWISSNELKGALNEVPIVYNQTSTQNIAPYVVDEVLKQLDQLDGLKTQGYTIKLTIDLDYQRLALESLRFGHQKILEKIAKEKPKTNASNEDEDNLNASMIVTDTSTGKILALVGGIDYKKSAFNRATQAKRQFGSAIKPFVYQIAFDNGYSTTSKIPDTARNFENGNYSKNSEQNHAWHPSNYSRKFLGLVTLQEALSHSLNLATINLSDQLGFEKIYQSLSDMGFKNLPKDLSIVLGSFAISPIDAAEKYSLFSNYGTMLKPMLIESITNQQNDVKTFTPMETKKITSKEQAFLTLSVLMDAVENGTGSLARIKGLEIAGKTGTSNNNIDAWFIGFTPTLQSVIWFGRDDNTPISKGATGGVVSAPVYSYFMRNILAIEPSLKRKFDVPKGLRKEIVDKIPYYSTPNSITPTPKRTDDSEERLLF
1	3dwkC	0.24	0.24	0.87	3.88		 	-----------------------------------------QDPIPAKIYDKNGELVKTLDNGQRHEHVNLKDVPKSMKDAVLATEDNRFYEHGALDYKRLFGAIGKNLTGGFGSEGASTLTQQVVKDAFLSQHKSIGRKAQEAYLSYRLEQEYSKDDIFQVYLNKIYYSDGVTGIKAAAKYYFNKDLKDLNLAEEAYLAGLPQVPNNYNIYDHPKAAEDRKNTVLYLMHYHKRITDKQWEDAKKIDLKANIDTNQDSEYNSYVNFVKSELMNNKAFKQSGIKIYTNMDKDVQKTLQNDVDNG-----------------SFYKNKDQQVGATILDSKTGGLVAISGGRDFKDVVNRNQATDPHPTGSSLKPFLAYGPAIENWATNHAIQDESSYQVDG-----------STFRNYDTKSHGTVSIYDALRQSFNIPALKAWQSVKNDAPKKFAAKLGLNYGDIGPSEVLGASEFSPTQLASAFAAIANGGTYNNAHSIQKVVTRDGETIEY-DHTSHKAMSDYTAYMLAEMLKGTFKPGSAYGHGVSGVNMGAKTGTDNAAKDVWINGFTPQYTMSVWMGFSKVKQYGEGHSQQEYPQFLYENVMSKIS---SRDGEDFKRPSSVSGSIPSNVSGSQDNNTTNRSTH-----------
2	3vmaA	0.28	0.28	0.86	6.17		 	------------------------------DGDHLATIVNMENNRQFGFFRLDPRLITMISSPEQRLFVPRSGFPDLLVDTLLATEDRHFYEH-----YSIGRA---------------TLTQQLVKNLFLSSERSYWRKANEAYMALIMDARYSKDRILELYMNEVYLGQSIRGFPLASLYYFGRPVEELSLDQQALLVGMVKGASIYNPWRNPKLALERRNLVLRLLQQQQIIDQELYDMLSARPL-VQPRGGVISPQPAFMQLVRQELQAKLGKDLSGVKIFTTFDSVAQDAAEKAAVEGIPALKKQ------------RKLSDLETAIVVVDRFSGEVRAMVGGSEPQFAGYNRAMQARRSIGSLAKPATYLTALSQPYRLNTWIADAPIALRQP-------NGQVWSPQNDDRRYSGRVMLVDALTRSMNVPTVNLGMALGLPAVTETWIKLGVPKLHPVPAMLLGALNLTPIEVAQAFQTIASGGNRAPLSALRSVIAEDGKVLYQSFPQAERAVPAQAAYLTLWTMQQVVQRGTGRQLKYPNLHLAGKTGTTNNNVDTWFAGIDGSTVTITWVGRDNNQPT--KLYGASGAMSIYQRYLANQTPTPL----NLVPPEDIADMGVDYDGNFVCSGGMR---------------
3	2olvB	0.25	0.25	0.86	4.71		 	--------------------------------------AKLQDPIPAKIYDKNGELVKTLDNGQRHEHVNLKDVPKSMKDAVLATEDNRFYEHGALDYKRLFGAIGKN--------GASTLTQQVVKDAFLSQHKSIGRKAQEAYLSYRLEQEYSKDDIFQVYLNKIYYSDGVTGIKAAAKYYFNKDLKDLNLAEEAYLAGLPQVPNNYNIYDHPKAAEDRKNTVLYLMHYHKRITDKQWEDAKKIDLNLVIDTNQDSEYNSYVNFVKSELMNNKAFKQSGIKIYTNMDKDVQKTLQNDVD-----------------NGSFYKNKDQQVGATILDSKTGGLVAISGGRDFKVVNRNQATD-PHPTGSSLKPFLYGPAIENMWATNHAIQDESSYQVDGS-----------TFRNYDTKSHGTVSIYDALRQSFNIPALKAWQSVKQNAPKKFAAKLGLNYEGDGPSEVLGGSEFSPTQLASAFAAIANGGTYNNAHSIQKVVTRDGET-IEYDHTSHKAMSDYTAYMLAEMLKGTFKPGSAYGHGVSGVNMGAKTGTGTYGKDVWINGFTPQYTMSVWMGFSKVKQYGENSFQQEYPQFLYENVMSKIS-SRD--GEDFKRPSSVSGSI----PSINVSGS-QDNNTTNRSTH-----
4	3dwk	0.25	0.24	0.87	3.34		 	-----------------------------------------QDPIPAKIYDKNGELVKTLDNGQRHEHVNLKDVPKSMKDAVLATEDNRFYEHGALDYKRLFGAIGKNLTGGFGSEGASTLTQQVVKDAFLSQHKSIGRKAQEAYLSYRLEQEYSKDDIFQVYLNKIYYSDGVTGIKAAAKYYFNKDLKDLNLAEEAYLAGLPQVPNNYNIYDHPKAAEDRKNTVLYLMHYHKRITDKQWEDAKKIDLKANLVNRQDSEYNSYVNFVKSELMNNKNVLQSGIKIYTNMDKDVQKTLQNDVDNGSF-Y----------------KNKDQQVGATILDSKTGGLVAISGGRDFKDVNRNQATD-PHPTGSSLKPFLYGPAIENMWATNHAIQDESYQV------------DGSTFRNYDTKSHGTVSIYDALRQSFNIPALKAWQSAGNDAPKKFAAKLGLNYEGIGPSEVLGGSEFSPTQLASAFAAIANGGTYNNAHSIQKVVTRDGETIE-YDHTSHKAMSDYTAYMLAEMLKGTFKPGSAYGHGVSGVNMGAKTGTGTYGKDVWINGFTPQYTMSVWMGFSKVKQNSVGHSQQEYPQFLYENVMSKISSRD---GEDFKRPSSVSGSIPSINVSGSQDNNTTNRSTH----------
5	3dwk	0.25	0.24	0.87	2.54		 	-----------------------------------------QDPIPAKIYDKNGELVKTLDNGQRHEHVNLKDVPKSMKDAVLATEDNRFYEHGALDYKRLFGAIGKNLTGGFGSEGASTLTQQVVKDAFLSQHKSIGRKAQEAYLSYRLEQEYSKDDIFQVYLNKIYYSDGVTGIKAAAKYYFNKDLKDLNLAEEAYLAGLPQVPNNYNIYDHPKAAEDRKNTVLYLMHYHKRITDKQWEDAKKIDLKANLVNRQDSEYNSYVNFVKSELMNNKNVLQSGIKIYTNMDKDVQKTLQNDVDNGSF-----------------YKNKDQQVGATILDSKTGGLVAISGGRDFKVVNRNQATD-PHPTGSSLKPFLYGPAIENKWATNHAIQDESYQVD------------GSTFRNYDTKSHGTVSIYDALRQSFNIPALKAWQSAGNDAPKKFAAKLGLNYEDIGPSEVLGGSEFSPTQLASAFAAIANGGTYNNAHSIQKVVTRDGETIE-YDHTSHKAMSDYTAYMLAEMLKGTFKPGSAYGHGVSGVNMGAKTGTGTYGKDVWINGFTPQYTMSVWMGFSKVKQYFVGHSQQEYPQFLYENVMSKISSRD---GEDFKRPSSVSGSIPSINVSGSQDNNTTNR--STH--------
6	3dwkC	0.25	0.24	0.87	5.95		 	-----------------------------------------QDPIPAKIYDKNGELVKTLDNGQRHEHVNLKDVPKSMKDAVLATEDNRFYEHGALDYKRLFGAIGKNLTGGFGSEGASTLTQQVVKDAFLSQHKSIGRKAQEAYLSYRLEQEYSKDDIFQVYLNKIYYSDGVTGIKAAAKYYFNKDLKDLNLAEEAYLAGLPQVPNNYNIYDHPKAAEDRKNTVLYLMHYHKRITDKQWEDAKKIDLKANLDTNQDSEYNSYVNFVKSELMNNKAFKDEGIKIYTNMDKDVQKTLQNDVDNG-----------------SFYKNKDQQVGATILDSKTGGLVAISGGRDFKDVVNRNQATDPHPTGSSLKPFLYGPAIENMWATNHAIQDESSYQVDG-----------STFRNYDTKSHGTVSIYDALRQSFNIPALKAWQSVGNDAPKKFAAKLGLNYGDIGPSEVLGASEFSPTQLASAFAAIANGGTYNNAHSIQKVVTRDGETIEY-DHTSHKAMSDYTAYMLAEMLKGTFKPGSAYGHGVSGVNMGAKTGTDNAAKDVWINGFTPQYTMSVWMGFSKVKQYGEGHSQQEYPQFLYENVMSKISSRDGE---DFKRPSSVSGSIPSINVSGSQDNNTTNRSTH----------
7	3dwk	0.25	0.24	0.84	3.48		 	------------------------------------------DPIPAKIYDKNGELVKTLDNGQRHEHVNLKDVPKSMKDAVLATEDNRFYEHGALDYKRLFGAIGKNLTGGFGSEGASTLTQQVVKDAFLSQHKSIGRKAQEAYLSYRLEQEYSKDDIFQVYLNKIYYSDGVTGIKAAAKYYFNKDLKDLNLAEEAYLAGLPQVPNNYNIYDHPKAAEDRKNTVLYLMHYHKRITDKQWEDAKKIDLKANLVNRQDSEYNSYVNFVKSELMNNKNVLQSGIKIYTNMDKDVQKTLQNDVDNGSF-----------------YKNKDQQVGATILDSKTGGLVAISGGRDFKDVNRNQATD-PHPTGSSLKPFLYGPAIENMWATNHAIQDESYQV------------DGSTFRNYDTKSHGTVSIYDALRQSFNIPALKAWQSAGNDAPKKFAAKLGLNYEDIGPSEVLGGSEFSPTQLASAFAAIANGGTYNNAHSIQKVVTRDGETIE-YDHTSHKAMSDYTAYMLAEMLKGTFKPGSAYGHGVSGVNMGAKTGTGTYGKDVWINGFTPQYTMSVWMGFSKVKQYGVGHSQQEYPQFLYENVMSKISSRD---GEDFKRPSSVSGSIP----------------------------
8	5u2gA	0.30	0.27	0.81	8.30		 	--------------------------------------KTVELQQPMQIYTADGKLIGEVG-EQRRIPVKLADVPQRLIDAFLATEDSR-----------------------------------------------------------------NKQEILELYLNKIFLGYRSYGVAAAAQTYFGKSLNELTLSEMAIIAGLPKAPSTMNPLYSLKRSEERRNVVLSRMLDEKYISKEEYDAALKEPI---VASKFEFRADYVTEMVRQEMVRRFGAYTSGYKVFTTVLSKDQAEAQKAVRNNLIDYDMRHGYRGGAPLWQKNEAAAANSALVSLNSDNGAIEAVVGGFSYEQSKFNRATQSLVQVGSSIKPFIYAAALEKGLTLSSVLQDSPISIQKPG-------QKMWQPKNSPDRYDGPMRLRVGLGQSKNIIAIRAIQTAGIDFTAEFLQRFGFKRDQYFASLALGAASFTPLEMARAYAVFDNGGFLIEPYIIEKIQDNTGKDLFIANPKAPRVISGELAFLIRSALNTAIYGEQGIAQSIKRSDIGGKTGTTNSSKVAWYAGFGANLVTTTYVGFDDNKRLGRGEAGAKTAMPAWITYMKTALSDKP--ERKLSLPPKIVEKNIDTLTGLLSPNGGAGTPTRTYL-------
9	3dwkC	0.24	0.24	0.87	5.62		 	-----------------------------------------QDPIPAKIYDKNGELVKTLDNGQRHEHVNLKDVPKSMKDAVLATEDNRFYEHGALDYKRLFGAIGKNLTGGFGSEGASTLTQQVVKDAFLSQHKSIGRKAQEAYLSYRLEQEYSKDDIFQVYLNKIYYSDGVTGIKAAAKYYFNKDLKDLNLAEEAYLAGLPQVPNNYNIYDHPKAAEDRKNTVLYLMHYHKRITDKQWEDAKKIDLKANIDTNQDSEYNSYVNFVKSELMNNKAVLQSGIKIYTNMDKDVQKTLQNDVDNG-----------------SFYKNKDQQVGATILDSKTGGLVAISGGRDFKDVVNRNQATDPHPTGSSLKPFLAYGPAIEKWATNHAIQDESSYQVDG-----------STFRNYDTKSHGTVSIYDALRQSFNIPALKAWQSVKNDAPKKFAAKLGLNEGDIGPSEVLGASEFSPTQLASAFAAIANGGTYNNAHSIQKVVTRDGETIEYDH-TSHKAMSDYTAYMLAEMLKGTFKPGSAYGHGVSGVNMGAKTGTDNAAKDVWINGFTPQYTMSVWMGFSKVKQYGEGHSQQEYPQFLYENVMSKISSRDGE---DFKRPSSVSGSIPSINVSGSQDNNTTNRSTH----------
10	2oluA	0.23	0.24	0.84	5.36		 	---------------------------------------KLQDPIPAKIYDKNGELVKTLDNGQRHEHVNLKDVPK-SKDAVLATEDNRFYEHGALDY-------------GFGSEGASTLTQQVVKDAF----LSIGRKAQEAYLSYRLEQEYSKDDIFQVYLNKIYYSDGVTGIKAAAKYYFNKDLKDLNLAEEAYLAGLPQVPNNYNIYDHPKAAEDRKNTVLYLH-YHKRITDKQWEDAKKIDERQNIDTNQDSEYNSYVNFVKSELNNLGNVLQSGIKIYTN-DKDVQKTLQNDVDN-----------------GSFYKNKDQQVGATILDSKTGGLVAISGGRDFKDVVNRNQATDPHPTGSSLKPFLYGPAIENKWATNHAIQDESSYQVDG-----------STFRNYDTKSHGTVSIYDALRQSFNIPALKAWQSVGNDAPKKFAAKLGLNYEGDIGVLGGSASEFSPTQLASAFAAIANGGTYNNAHSIQKVVTRDGETIEYDHT--SHKASDYTAY-LAELKGTFKPYGSAYGHGVSGVNYSQYNLPDNAAKDVWINGFTPQYT-SVWGFSKVKQYGENSFVG--HSQQEYPQFLYENVSKSSRDGEDFKRPSSVSGSIPSINVSGSQDNNTTNRSTH----------
