# Supplementary material for: The penicillin binding protein 1A of Helicobacter pylori, its amoxicillin binding site and access routes
Source: Gut Pathog. 2021 Jun 28;13:43. doi: 10.1186/s13099-021-00438-0 (PMC8240269; doi:10.1186/s13099-021-00438-0)
Supplement: Supplementary file 3 — Additional file 3: File S2. The binding probability of PBP1A residues by COACH web server. [file 13099_2021_438_MOESM3_ESM.txt]

r=MET	n=1 :prob=0.026
r=LEU	n=2 :prob=0.026
r=LYS	n=3 :prob=0.026
r=LYS	n=4 :prob=0.026
r=ILE	n=5 :prob=0.026
r=PHE	n=6 :prob=0.026
r=TYR	n=7 :prob=0.026
r=GLY	n=8 :prob=0.026
r=PHE	n=9 :prob=0.026
r=ILE	n=10 :prob=0.026
r=VAL	n=11 :prob=0.026
r=LEU	n=12 :prob=0.026
r=PHE	n=13 :prob=0.026
r=LEU	n=14 :prob=0.026
r=ILE	n=15 :prob=0.026
r=VAL	n=16 :prob=0.026
r=MET	n=17 :prob=0.026
r=GLY	n=18 :prob=0.026
r=LEU	n=19 :prob=0.026
r=LEU	n=20 :prob=0.027
r=ALA	n=21 :prob=0.026
r=ILE	n=22 :prob=0.026
r=LEU	n=23 :prob=0.027
r=ILE	n=24 :prob=0.028
r=ALA	n=25 :prob=0.027
r=GLN	n=26 :prob=0.026
r=VAL	n=27 :prob=0.028
r=TRP	n=28 :prob=0.027
r=VAL	n=29 :prob=0.026
r=THR	n=30 :prob=0.027
r=THR	n=31 :prob=0.027
r=ASP	n=32 :prob=0.027
r=LYS	n=33 :prob=0.033
r=ASP	n=34 :prob=0.027
r=ILE	n=35 :prob=0.030
r=ALA	n=36 :prob=0.026
r=LYS	n=37 :prob=0.026
r=ILE	n=38 :prob=0.026
r=LYS	n=39 :prob=0.026
r=ASP	n=40 :prob=0.026
r=TYR	n=41 :prob=0.026
r=ARG	n=42 :prob=0.026
r=PRO	n=43 :prob=0.026
r=GLY	n=44 :prob=0.026
r=VAL	n=45 :prob=0.026
r=ALA	n=46 :prob=0.026
r=SER	n=47 :prob=0.026
r=GLN	n=48 :prob=0.026
r=ILE	n=49 :prob=0.026
r=LEU	n=50 :prob=0.026
r=ASP	n=51 :prob=0.026
r=ARG	n=52 :prob=0.026
r=LYS	n=53 :prob=0.026
r=GLY	n=54 :prob=0.026
r=ARG	n=55 :prob=0.026
r=LEU	n=56 :prob=0.026
r=ILE	n=57 :prob=0.026
r=ALA	n=58 :prob=0.026
r=ASN	n=59 :prob=0.026
r=ILE	n=60 :prob=0.026
r=TYR	n=61 :prob=0.027
r=ASP	n=62 :prob=0.026
r=LYS	n=63 :prob=0.026
r=GLU	n=64 :prob=0.026
r=PHE	n=65 :prob=0.027
r=ARG	n=66 :prob=0.026
r=PHE	n=67 :prob=0.026
r=TYR	n=68 :prob=0.026
r=ALA	n=69 :prob=0.026
r=ARG	n=70 :prob=0.026
r=PHE	n=71 :prob=0.026
r=GLU	n=72 :prob=0.026
r=GLU	n=73 :prob=0.026
r=ILE	n=74 :prob=0.026
r=PRO	n=75 :prob=0.026
r=PRO	n=76 :prob=0.026
r=ARG	n=77 :prob=0.026
r=PHE	n=78 :prob=0.026
r=ILE	n=79 :prob=0.026
r=GLU	n=80 :prob=0.026
r=SER	n=81 :prob=0.026
r=LEU	n=82 :prob=0.027
r=LEU	n=83 :prob=0.026
r=ALA	n=84 :prob=0.026
r=VAL	n=85 :prob=0.027
r=GLU	n=86 :prob=0.032
r=ASP	n=87 :prob=0.028
r=THR	n=88 :prob=0.026
r=LEU	n=89 :prob=0.027
r=PHE	n=90 :prob=0.027
r=PHE	n=91 :prob=0.026
r=GLU	n=92 :prob=0.027
r=HIS	n=93 :prob=0.030
r=GLY	n=94 :prob=0.029
r=GLY	n=95 :prob=0.028
r=ILE	n=96 :prob=0.029
r=ASN	n=97 :prob=0.028
r=LEU	n=98 :prob=0.027
r=ASP	n=99 :prob=0.027
r=ALA	n=100 :prob=0.029
r=ILE	n=101 :prob=0.028
r=MET	n=102 :prob=0.027
r=ARG	n=103 :prob=0.027
r=ALA	n=104 :prob=0.028
r=MET	n=105 :prob=0.030
r=ILE	n=106 :prob=0.027
r=LYS	n=107 :prob=0.027
r=ASN	n=108 :prob=0.028
r=ALA	n=109 :prob=0.031
r=LYS	n=110 :prob=0.032
r=SER	n=111 :prob=0.032
r=GLY	n=112 :prob=0.031
r=ARG	n=113 :prob=0.031
r=TYR	n=114 :prob=0.030
r=THR	n=115 :prob=0.028
r=GLU	n=116 :prob=0.027
r=GLY	n=117 :prob=0.027
r=GLY	n=118 :prob=0.029
r=SER	n=119 :prob=0.034
r=THR	n=120 :prob=0.030
r=LEU	n=121 :prob=0.029
r=THR	n=122 :prob=0.029
r=GLN	n=123 :prob=0.034
r=GLN	n=124 :prob=0.042
r=PHE	n=125 :prob=0.031
r=VAL	n=126 :prob=0.031
r=LYS	n=127 :prob=0.046
r=ASN	n=128 :prob=0.048
r=MET	n=129 :prob=0.031
r=VAL	n=130 :prob=0.031
r=LEU	n=131 :prob=0.034
r=THR	n=132 :prob=0.030
r=ARG	n=133 :prob=0.028
r=GLU	n=134 :prob=0.037
r=LYS	n=135 :prob=0.028
r=THR	n=136 :prob=0.027
r=LEU	n=137 :prob=0.027
r=THR	n=138 :prob=0.027
r=ARG	n=139 :prob=0.034
r=LYS	n=140 :prob=0.036
r=LEU	n=141 :prob=0.028
r=LYS	n=142 :prob=0.027
r=GLU	n=143 :prob=0.036
r=ALA	n=144 :prob=0.028
r=ILE	n=145 :prob=0.027
r=ILE	n=146 :prob=0.027
r=SER	n=147 :prob=0.028
r=ILE	n=148 :prob=0.027
r=ARG	n=149 :prob=0.026
r=ILE	n=150 :prob=0.026
r=GLU	n=151 :prob=0.029
r=LYS	n=152 :prob=0.026
r=VAL	n=153 :prob=0.026
r=LEU	n=154 :prob=0.026
r=SER	n=155 :prob=0.026
r=LYS	n=156 :prob=0.026
r=GLU	n=157 :prob=0.026
r=GLU	n=158 :prob=0.026
r=ILE	n=159 :prob=0.026
r=LEU	n=160 :prob=0.026
r=GLU	n=161 :prob=0.026
r=ARG	n=162 :prob=0.027
r=TYR	n=163 :prob=0.029
r=LEU	n=164 :prob=0.027
r=ASN	n=165 :prob=0.026
r=GLN	n=166 :prob=0.028
r=THR	n=167 :prob=0.031
r=PHE	n=168 :prob=0.050
r=PHE	n=169 :prob=0.035
r=GLY	n=170 :prob=0.038
r=HIS	n=171 :prob=0.037
r=GLY	n=172 :prob=0.031
r=TYR	n=173 :prob=0.035
r=TYR	n=174 :prob=0.028
r=GLY	n=175 :prob=0.027
r=VAL	n=176 :prob=0.027
r=LYS	n=177 :prob=0.027
r=THR	n=178 :prob=0.028
r=ALA	n=179 :prob=0.030
r=SER	n=180 :prob=0.028
r=LEU	n=181 :prob=0.027
r=GLY	n=182 :prob=0.030
r=TYR	n=183 :prob=0.032
r=PHE	n=184 :prob=0.028
r=LYS	n=185 :prob=0.027
r=LYS	n=186 :prob=0.026
r=PRO	n=187 :prob=0.026
r=LEU	n=188 :prob=0.026
r=ASP	n=189 :prob=0.026
r=LYS	n=190 :prob=0.026
r=LEU	n=191 :prob=0.026
r=THR	n=192 :prob=0.026
r=LEU	n=193 :prob=0.026
r=LYS	n=194 :prob=0.026
r=GLU	n=195 :prob=0.027
r=ILE	n=196 :prob=0.026
r=THR	n=197 :prob=0.026
r=MET	n=198 :prob=0.027
r=LEU	n=199 :prob=0.029
r=VAL	n=200 :prob=0.028
r=ALA	n=201 :prob=0.029
r=LEU	n=202 :prob=0.033
r=PRO	n=203 :prob=0.041
r=ARG	n=204 :prob=0.037
r=ALA	n=205 :prob=0.039
r=PRO	n=206 :prob=0.043
r=SER	n=207 :prob=0.043
r=PHE	n=208 :prob=0.035
r=TYR	n=209 :prob=0.033
r=ASP	n=210 :prob=0.035
r=PRO	n=211 :prob=0.033
r=THR	n=212 :prob=0.033
r=LYS	n=213 :prob=0.031
r=ASN	n=214 :prob=0.027
r=LEU	n=215 :prob=0.027
r=GLU	n=216 :prob=0.026
r=PHE	n=217 :prob=0.027
r=SER	n=218 :prob=0.028
r=LEU	n=219 :prob=0.026
r=SER	n=220 :prob=0.026
r=ARG	n=221 :prob=0.029
r=ALA	n=222 :prob=0.026
r=ASN	n=223 :prob=0.026
r=ASP	n=224 :prob=0.026
r=ILE	n=225 :prob=0.026
r=LEU	n=226 :prob=0.026
r=ARG	n=227 :prob=0.026
r=ARG	n=228 :prob=0.026
r=LEU	n=229 :prob=0.026
r=TYR	n=230 :prob=0.026
r=SER	n=231 :prob=0.026
r=LEU	n=232 :prob=0.026
r=GLY	n=233 :prob=0.026
r=TRP	n=234 :prob=0.026
r=ILE	n=235 :prob=0.026
r=SER	n=236 :prob=0.026
r=SER	n=237 :prob=0.026
r=ASN	n=238 :prob=0.026
r=GLU	n=239 :prob=0.026
r=LEU	n=240 :prob=0.026
r=LYS	n=241 :prob=0.026
r=GLY	n=242 :prob=0.026
r=ALA	n=243 :prob=0.026
r=LEU	n=244 :prob=0.026
r=ASN	n=245 :prob=0.026
r=GLU	n=246 :prob=0.026
r=VAL	n=247 :prob=0.026
r=PRO	n=248 :prob=0.027
r=ILE	n=249 :prob=0.026
r=VAL	n=250 :prob=0.026
r=TYR	n=251 :prob=0.027
r=ASN	n=252 :prob=0.029
r=GLN	n=253 :prob=0.028
r=THR	n=254 :prob=0.027
r=SER	n=255 :prob=0.028
r=THR	n=256 :prob=0.027
r=GLN	n=257 :prob=0.028
r=ASN	n=258 :prob=0.026
r=ILE	n=259 :prob=0.026
r=ALA	n=260 :prob=0.026
r=PRO	n=261 :prob=0.026
r=TYR	n=262 :prob=0.026
r=VAL	n=263 :prob=0.026
r=VAL	n=264 :prob=0.026
r=ASP	n=265 :prob=0.026
r=GLU	n=266 :prob=0.026
r=VAL	n=267 :prob=0.026
r=LEU	n=268 :prob=0.027
r=LYS	n=269 :prob=0.026
r=GLN	n=270 :prob=0.026
r=LEU	n=271 :prob=0.027
r=ASP	n=272 :prob=0.027
r=GLN	n=273 :prob=0.026
r=LEU	n=274 :prob=0.026
r=ASP	n=275 :prob=0.029
r=GLY	n=276 :prob=0.028
r=LEU	n=277 :prob=0.033
r=LYS	n=278 :prob=0.034
r=THR	n=279 :prob=0.029
r=GLN	n=280 :prob=0.029
r=GLY	n=281 :prob=0.026
r=TYR	n=282 :prob=0.027
r=THR	n=283 :prob=0.026
r=ILE	n=284 :prob=0.026
r=LYS	n=285 :prob=0.026
r=LEU	n=286 :prob=0.026
r=THR	n=287 :prob=0.026
r=ILE	n=288 :prob=0.026
r=ASP	n=289 :prob=0.026
r=LEU	n=290 :prob=0.026
r=ASP	n=291 :prob=0.026
r=TYR	n=292 :prob=0.026
r=GLN	n=293 :prob=0.026
r=ARG	n=294 :prob=0.026
r=LEU	n=295 :prob=0.026
r=ALA	n=296 :prob=0.026
r=LEU	n=297 :prob=0.026
r=GLU	n=298 :prob=0.026
r=SER	n=299 :prob=0.026
r=LEU	n=300 :prob=0.026
r=ARG	n=301 :prob=0.026
r=PHE	n=302 :prob=0.026
r=GLY	n=303 :prob=0.026
r=HIS	n=304 :prob=0.026
r=GLN	n=305 :prob=0.026
r=LYS	n=306 :prob=0.026
r=ILE	n=307 :prob=0.026
r=LEU	n=308 :prob=0.026
r=GLU	n=309 :prob=0.026
r=LYS	n=310 :prob=0.026
r=ILE	n=311 :prob=0.026
r=ALA	n=312 :prob=0.026
r=LYS	n=313 :prob=0.026
r=GLU	n=314 :prob=0.029
r=LYS	n=315 :prob=0.027
r=PRO	n=316 :prob=0.027
r=LYS	n=317 :prob=0.027
r=THR	n=318 :prob=0.026
r=ASN	n=319 :prob=0.026
r=ALA	n=320 :prob=0.026
r=SER	n=321 :prob=0.026
r=ASN	n=322 :prob=0.026
r=GLU	n=323 :prob=0.026
r=ASP	n=324 :prob=0.027
r=GLU	n=325 :prob=0.026
r=ASP	n=326 :prob=0.026
r=ASN	n=327 :prob=0.026
r=LEU	n=328 :prob=0.027
r=ASN	n=329 :prob=0.027
r=ALA	n=330 :prob=0.026
r=SER	n=331 :prob=0.026
r=MET	n=332 :prob=0.026
r=ILE	n=333 :prob=0.026
r=VAL	n=334 :prob=0.026
r=THR	n=335 :prob=0.026
r=ASP	n=336 :prob=0.026
r=THR	n=337 :prob=0.026
r=SER	n=338 :prob=0.026
r=THR	n=339 :prob=0.026
r=GLY	n=340 :prob=0.026
r=LYS	n=341 :prob=0.026
r=ILE	n=342 :prob=0.026
r=LEU	n=343 :prob=0.026
r=ALA	n=344 :prob=0.026
r=LEU	n=345 :prob=0.026
r=VAL	n=346 :prob=0.026
r=GLY	n=347 :prob=0.026
r=GLY	n=348 :prob=0.026
r=ILE	n=349 :prob=0.026
r=ASP	n=350 :prob=0.026
r=TYR	n=351 :prob=0.026
r=LYS	n=352 :prob=0.026
r=LYS	n=353 :prob=0.026
r=SER	n=354 :prob=0.026
r=ALA	n=355 :prob=0.026
r=PHE	n=356 :prob=0.026
r=ASN	n=357 :prob=0.026
r=ARG	n=358 :prob=0.026
r=ALA	n=359 :prob=0.026
r=THR	n=360 :prob=0.026
r=GLN	n=361 :prob=0.026
r=ALA	n=362 :prob=0.026
r=LYS	n=363 :prob=0.026
r=ARG	n=364 :prob=0.027
r=GLN	n=365 :prob=0.062
r=PHE	n=366 :prob=0.031
r=GLY	n=367 :prob=0.606
r=SER	n=368 :prob=0.984
r=ALA	n=369 :prob=0.031
r=ILE	n=370 :prob=0.030
r=LYS	n=371 :prob=0.109
r=PRO	n=372 :prob=0.027
r=PHE	n=373 :prob=0.026
r=VAL	n=374 :prob=0.027
r=TYR	n=375 :prob=0.026
r=GLN	n=376 :prob=0.026
r=ILE	n=377 :prob=0.026
r=ALA	n=378 :prob=0.026
r=PHE	n=379 :prob=0.026
r=ASP	n=380 :prob=0.026
r=ASN	n=381 :prob=0.026
r=GLY	n=382 :prob=0.026
r=TYR	n=383 :prob=0.026
r=SER	n=384 :prob=0.026
r=THR	n=385 :prob=0.026
r=THR	n=386 :prob=0.026
r=SER	n=387 :prob=0.026
r=LYS	n=388 :prob=0.026
r=ILE	n=389 :prob=0.026
r=PRO	n=390 :prob=0.026
r=ASP	n=391 :prob=0.027
r=THR	n=392 :prob=0.026
r=ALA	n=393 :prob=0.027
r=ARG	n=394 :prob=0.027
r=ASN	n=395 :prob=0.027
r=PHE	n=396 :prob=0.030
r=GLU	n=397 :prob=0.027
r=ASN	n=398 :prob=0.027
r=GLY	n=399 :prob=0.026
r=ASN	n=400 :prob=0.026
r=TYR	n=401 :prob=0.026
r=SER	n=402 :prob=0.026
r=LYS	n=403 :prob=0.026
r=ASN	n=404 :prob=0.026
r=SER	n=405 :prob=0.026
r=GLU	n=406 :prob=0.027
r=GLN	n=407 :prob=0.026
r=ASN	n=408 :prob=0.026
r=HIS	n=409 :prob=0.027
r=ALA	n=410 :prob=0.027
r=TRP	n=411 :prob=0.032
r=HIS	n=412 :prob=0.032
r=PRO	n=413 :prob=0.034
r=SER	n=414 :prob=0.042
r=ASN	n=415 :prob=0.083
r=TYR	n=416 :prob=0.870
r=SER	n=417 :prob=0.062
r=ARG	n=418 :prob=0.028
r=LYS	n=419 :prob=0.027
r=PHE	n=420 :prob=0.026
r=LEU	n=421 :prob=0.026
r=GLY	n=422 :prob=0.026
r=LEU	n=423 :prob=0.026
r=VAL	n=424 :prob=0.026
r=THR	n=425 :prob=0.026
r=LEU	n=426 :prob=0.026
r=GLN	n=427 :prob=0.026
r=GLU	n=428 :prob=0.027
r=ALA	n=429 :prob=0.028
r=LEU	n=430 :prob=0.028
r=SER	n=431 :prob=0.029
r=HIS	n=432 :prob=0.031
r=SER	n=433 :prob=0.972
r=LEU	n=434 :prob=0.030
r=ASN	n=435 :prob=0.965
r=LEU	n=436 :prob=0.029
r=ALA	n=437 :prob=0.027
r=THR	n=438 :prob=0.029
r=ILE	n=439 :prob=0.030
r=ASN	n=440 :prob=0.026
r=LEU	n=441 :prob=0.026
r=SER	n=442 :prob=0.027
r=ASP	n=443 :prob=0.026
r=GLN	n=444 :prob=0.026
r=LEU	n=445 :prob=0.026
r=GLY	n=446 :prob=0.026
r=PHE	n=447 :prob=0.026
r=GLU	n=448 :prob=0.026
r=LYS	n=449 :prob=0.026
r=ILE	n=450 :prob=0.026
r=TYR	n=451 :prob=0.026
r=GLN	n=452 :prob=0.026
r=SER	n=453 :prob=0.026
r=LEU	n=454 :prob=0.026
r=SER	n=455 :prob=0.026
r=ASP	n=456 :prob=0.026
r=MET	n=457 :prob=0.026
r=GLY	n=458 :prob=0.026
r=PHE	n=459 :prob=0.026
r=LYS	n=460 :prob=0.026
r=ASN	n=461 :prob=0.026
r=LEU	n=462 :prob=0.026
r=PRO	n=463 :prob=0.026
r=LYS	n=464 :prob=0.026
r=ASP	n=465 :prob=0.029
r=LEU	n=466 :prob=0.034
r=SER	n=467 :prob=0.046
r=ILE	n=468 :prob=0.030
r=VAL	n=469 :prob=0.031
r=LEU	n=470 :prob=0.346
r=GLY	n=471 :prob=0.107
r=SER	n=472 :prob=0.099
r=PHE	n=473 :prob=0.029
r=ALA	n=474 :prob=0.027
r=ILE	n=475 :prob=0.026
r=SER	n=476 :prob=0.026
r=PRO	n=477 :prob=0.026
r=ILE	n=478 :prob=0.026
r=ASP	n=479 :prob=0.026
r=ALA	n=480 :prob=0.026
r=ALA	n=481 :prob=0.026
r=GLU	n=482 :prob=0.026
r=LYS	n=483 :prob=0.026
r=TYR	n=484 :prob=0.026
r=SER	n=485 :prob=0.026
r=LEU	n=486 :prob=0.026
r=PHE	n=487 :prob=0.026
r=SER	n=488 :prob=0.026
r=ASN	n=489 :prob=0.026
r=TYR	n=490 :prob=0.026
r=GLY	n=491 :prob=0.026
r=THR	n=492 :prob=0.026
r=MET	n=493 :prob=0.026
r=LEU	n=494 :prob=0.026
r=LYS	n=495 :prob=0.026
r=PRO	n=496 :prob=0.026
r=MET	n=497 :prob=0.026
r=LEU	n=498 :prob=0.026
r=ILE	n=499 :prob=0.026
r=GLU	n=500 :prob=0.026
r=SER	n=501 :prob=0.026
r=ILE	n=502 :prob=0.026
r=THR	n=503 :prob=0.026
r=ASN	n=504 :prob=0.027
r=GLN	n=505 :prob=0.027
r=GLN	n=506 :prob=0.026
r=ASN	n=507 :prob=0.026
r=ASP	n=508 :prob=0.026
r=VAL	n=509 :prob=0.026
r=LYS	n=510 :prob=0.027
r=THR	n=511 :prob=0.026
r=PHE	n=512 :prob=0.026
r=THR	n=513 :prob=0.026
r=PRO	n=514 :prob=0.026
r=MET	n=515 :prob=0.026
r=GLU	n=516 :prob=0.026
r=THR	n=517 :prob=0.026
r=LYS	n=518 :prob=0.026
r=LYS	n=519 :prob=0.026
r=ILE	n=520 :prob=0.026
r=THR	n=521 :prob=0.026
r=SER	n=522 :prob=0.026
r=LYS	n=523 :prob=0.026
r=GLU	n=524 :prob=0.026
r=GLN	n=525 :prob=0.026
r=ALA	n=526 :prob=0.026
r=PHE	n=527 :prob=0.026
r=LEU	n=528 :prob=0.026
r=THR	n=529 :prob=0.026
r=LEU	n=530 :prob=0.026
r=SER	n=531 :prob=0.026
r=VAL	n=532 :prob=0.026
r=LEU	n=533 :prob=0.026
r=MET	n=534 :prob=0.026
r=ASP	n=535 :prob=0.026
r=ALA	n=536 :prob=0.027
r=VAL	n=537 :prob=0.026
r=GLU	n=538 :prob=0.026
r=ASN	n=539 :prob=0.026
r=GLY	n=540 :prob=0.028
r=THR	n=541 :prob=0.220
r=GLY	n=542 :prob=0.024
r=SER	n=543 :prob=0.027
r=LEU	n=544 :prob=0.026
r=ALA	n=545 :prob=0.026
r=ARG	n=546 :prob=0.026
r=ILE	n=547 :prob=0.026
r=LYS	n=548 :prob=0.026
r=GLY	n=549 :prob=0.026
r=LEU	n=550 :prob=0.026
r=GLU	n=551 :prob=0.026
r=ILE	n=552 :prob=0.026
r=ALA	n=553 :prob=0.026
r=GLY	n=554 :prob=0.027
r=LYS	n=555 :prob=0.075
r=THR	n=556 :prob=0.900
r=GLY	n=557 :prob=0.979
r=THR	n=558 :prob=0.984
r=SER	n=559 :prob=0.443
r=ASN	n=560 :prob=0.544
r=ASN	n=561 :prob=0.064
r=ASN	n=562 :prob=0.039
r=ILE	n=563 :prob=0.048
r=ASP	n=564 :prob=0.034
r=ALA	n=565 :prob=0.027
r=TRP	n=566 :prob=0.029
r=PHE	n=567 :prob=0.028
r=ILE	n=568 :prob=0.027
r=GLY	n=569 :prob=0.026
r=PHE	n=570 :prob=0.026
r=THR	n=571 :prob=0.026
r=PRO	n=572 :prob=0.026
r=THR	n=573 :prob=0.026
r=LEU	n=574 :prob=0.026
r=GLN	n=575 :prob=0.026
r=SER	n=576 :prob=0.026
r=VAL	n=577 :prob=0.026
r=ILE	n=578 :prob=0.027
r=TRP	n=579 :prob=0.027
r=PHE	n=580 :prob=0.028
r=GLY	n=581 :prob=0.028
r=ARG	n=582 :prob=0.027
r=ASP	n=583 :prob=0.026
r=ASP	n=584 :prob=0.026
r=ASN	n=585 :prob=0.027
r=THR	n=586 :prob=0.026
r=PRO	n=587 :prob=0.026
r=ILE	n=588 :prob=0.026
r=SER	n=589 :prob=0.028
r=LYS	n=590 :prob=0.028
r=GLY	n=591 :prob=0.030
r=ALA	n=592 :prob=0.031
r=THR	n=593 :prob=0.029
r=GLY	n=594 :prob=0.030
r=GLY	n=595 :prob=0.147
r=VAL	n=596 :prob=0.040
r=VAL	n=597 :prob=0.028
r=SER	n=598 :prob=0.032
r=ALA	n=599 :prob=0.027
r=PRO	n=600 :prob=0.026
r=VAL	n=601 :prob=0.026
r=TYR	n=602 :prob=0.026
r=SER	n=603 :prob=0.026
r=TYR	n=604 :prob=0.026
r=PHE	n=605 :prob=0.026
r=MET	n=606 :prob=0.026
r=ARG	n=607 :prob=0.026
r=ASN	n=608 :prob=0.026
r=ILE	n=609 :prob=0.026
r=LEU	n=610 :prob=0.026
r=ALA	n=611 :prob=0.026
r=ILE	n=612 :prob=0.026
r=GLU	n=613 :prob=0.026
r=PRO	n=614 :prob=0.026
r=SER	n=615 :prob=0.026
r=LEU	n=616 :prob=0.026
r=LYS	n=617 :prob=0.026
r=ARG	n=618 :prob=0.026
r=LYS	n=619 :prob=0.026
r=PHE	n=620 :prob=0.026
r=ASP	n=621 :prob=0.026
r=VAL	n=622 :prob=0.026
r=PRO	n=623 :prob=0.026
r=LYS	n=624 :prob=0.026
r=GLY	n=625 :prob=0.026
r=LEU	n=626 :prob=0.026
r=ARG	n=627 :prob=0.026
r=LYS	n=628 :prob=0.026
r=GLU	n=629 :prob=0.026
r=ILE	n=630 :prob=0.026
r=VAL	n=631 :prob=0.026
r=ASP	n=632 :prob=0.026
r=LYS	n=633 :prob=0.026
r=ILE	n=634 :prob=0.026
r=PRO	n=635 :prob=0.026
r=TYR	n=636 :prob=0.026
r=TYR	n=637 :prob=0.026
r=SER	n=638 :prob=0.026
r=THR	n=639 :prob=0.026
r=PRO	n=640 :prob=0.026
r=ASN	n=641 :prob=0.026
r=SER	n=642 :prob=0.026
r=ILE	n=643 :prob=0.026
r=THR	n=644 :prob=0.026
r=PRO	n=645 :prob=0.026
r=THR	n=646 :prob=0.026
r=PRO	n=647 :prob=0.026
r=LYS	n=648 :prob=0.026
r=ARG	n=649 :prob=0.026
r=THR	n=650 :prob=0.026
r=ASP	n=651 :prob=0.026
r=ASP	n=652 :prob=0.026
r=SER	n=653 :prob=0.026
r=GLU	n=654 :prob=0.026
r=GLU	n=655 :prob=0.026
r=ARG	n=656 :prob=0.026
r=LEU	n=657 :prob=0.026
r=LEU	n=658 :prob=0.026
r=PHE	n=659 :prob=0.026
